# Supplementary material for: Open-source tubing-free impeller pump platform for controlled recirculating fluid flow for microfluidics and organs-on-chip
Source: HardwareX. 2025 Jul 4;23:e00673. doi: 10.1016/j.ohx.2025.e00673 (PMC12274319; doi:10.1016/j.ohx.2025.e00673)
Supplement: Supplementary Data 5 [file mmc5.zip]

Archive with 1 entries (1 files):
- Impeller Pump Lid.stl
